# Supplementary material for: Technology-Based Interventions for Prevention of Type 2 Diabetes Following Gestational Diabetes: Systematic Review and Meta-Analysis
Source: J Med Internet Res. 2026 Apr 1;28:e78841. doi: 10.2196/78841 (PMC13085990; doi:10.2196/78841)
Supplement: Multimedia Appendix 5 [file jmir_v28i1e78841_app5.xlsx]

## Sheet: Data file
StudyID	InterventionType	Year	IncludeMAWeight	WeightFollowUp	MeanIG	SDIG	NoIG	MeanCG	SDCG	NoCG	IncludeMABMI	MeanIG2	SDIG2	NoIG2	MeanCG2	SDCG2	NoCG2	IncludeMAWC	MeanWaistE	SDWaistE	NoWaistE	MeanWaistC	SDWaistC	NoWaistC	IncludeMAFPG	MeanIG3	SDIG3	NoIG3	MeanCG3	SDCG3	NoCG3	IncludeMA2hG	MeanIG4	SDIG4	NoIG4	MeanCG4	SDCG4	NoCG4	IncludeMAHbA1c	MeanIG5	SDIG5	NoIG5	MeanCG5	SDCG5	NoCG5	IncludeMAHOMA	MeanIG6	SDIG6	NoIG6
Cheung 2019	2	2019	1	37	-1.7	4.1	40	-1.1	3.3	20	2	#NULL!	#NULL!	#NULL!	#NULL!	#NULL!	#NULL!	2	#NULL!	#NULL!	#NULL!	#NULL!	#NULL!	#NULL!	2	#NULL!	#NULL!	#NULL!	#NULL!	#NULL!	#NULL!	2	#NULL!	#NULL!	#NULL!	#NULL!	#NULL!	#NULL!	2	#NULL!	#NULL!	#NULL!	#NULL!	#NULL!	#NULL!	2	#NULL!	#NULL!	#NULL!
Cheung 2024	1	2024	2	#NULL!	#NULL!	#NULL!	#NULL!	#NULL!	#NULL!	#NULL!	2	#NULL!	#NULL!	#NULL!	#NULL!	#NULL!	#NULL!	2	#NULL!	#NULL!	#NULL!	#NULL!	#NULL!	#NULL!	2	#NULL!	#NULL!	#NULL!	#NULL!	#NULL!	#NULL!	2	#NULL!	#NULL!	#NULL!	#NULL!	#NULL!	#NULL!	2	#NULL!	#NULL!	#NULL!	#NULL!	#NULL!	#NULL!	2	#NULL!	#NULL!	#NULL!
Kim 2012	1	2012	1	13	-1.5	3.4	23	-0.14	2.2	19	1	-0.53	1.3	19	-0.07	0.82	23	1	0.33	5.2	19	1.3	6.7	23	1	0.038	0.62	23	-0.046	0.57	19	1	-0.42	1.8	23	-0.48	1.6	19	2	#NULL!	#NULL!	#NULL!	#NULL!	#NULL!	#NULL!	2	#NULL!	#NULL!	#NULL!
Kim 2021	1	2021	1	13	-5.65	12.9	57	-1.74	17.1	62	2	#NULL!	#NULL!	#NULL!	#NULL!	#NULL!	#NULL!	2	#NULL!	#NULL!	#NULL!	#NULL!	#NULL!	#NULL!	1	-0.2	0.9	57	0.1	1.3	62	2	#NULL!	#NULL!	#NULL!	#NULL!	#NULL!	#NULL!	1	-0.18	0.38	57	0.04	0.49	62	2	#NULL!	#NULL!	#NULL!
Liew 2023	1	2023	1	10	-0.03	1.38	28	0.44	1.33	28	1	-0.03	0.5	28	0.15	0.21	28	2	#NULL!	#NULL!	#NULL!	#NULL!	#NULL!	#NULL!	1	0.14	0.39	28	-0.04	0.34	28	1	0.01	1.68	28	-0.36	1.89	28	2	#NULL!	#NULL!	#NULL!	#NULL!	#NULL!	#NULL!	2	#NULL!	#NULL!	#NULL!
Lim 2021	1	2021	2	17	-1.39	#NULL!	96	-0.34	#NULL!	93	2	#NULL!	#NULL!	#NULL!	#NULL!	#NULL!	#NULL!	2	#NULL!	#NULL!	#NULL!	#NULL!	#NULL!	#NULL!	2	#NULL!	#NULL!	#NULL!	#NULL!	#NULL!	#NULL!	2	#NULL!	#NULL!	#NULL!	#NULL!	#NULL!	#NULL!	2	#NULL!	#NULL!	#NULL!	#NULL!	#NULL!	#NULL!	2	#NULL!	#NULL!	#NULL!
Nicklas 2014/2019	1	2014	2	26	-2.6	4.82	30	1.4	4.69	30	2	#NULL!	#NULL!	#NULL!	#NULL!	#NULL!	#NULL!	2	#NULL!	#NULL!	#NULL!	#NULL!	#NULL!	#NULL!	2	2.55	11.62	36	4.88	12.01	39	2	7.72	34.73	36	11	40.99	39	2	0	0.017	36	0	0.003	36	2	0.12	1.15	36
Nicklas 2014/2019	1	2014	1	52	-2.8	5.28	28	0.5	5.27	32	2	#NULL!	#NULL!	#NULL!	#NULL!	#NULL!	#NULL!	2	#NULL!	#NULL!	#NULL!	#NULL!	#NULL!	#NULL!	1	5.01	12.03	36	5.4	11.87	39	1	-3.31	39.96	36	-7.88	38.5	39	1	0	0.02	39	0	0.02	39	1	0.56	1.84	39
Potzel 2022	1	2022	1	26	-1.4	3.49	22	-1.4	6.73	18	2	#NULL!	#NULL!	#NULL!	#NULL!	#NULL!	#NULL!	2	#NULL!	#NULL!	#NULL!	#NULL!	#NULL!	#NULL!	2	#NULL!	#NULL!	#NULL!	#NULL!	#NULL!	#NULL!	2	#NULL!	#NULL!	#NULL!	#NULL!	#NULL!	#NULL!	2	#NULL!	#NULL!	#NULL!	#NULL!	#NULL!	#NULL!	2	#NULL!	#NULL!	#NULL!
Retrakul 2022	2	2022	2	#NULL!	#NULL!	#NULL!	#NULL!	#NULL!	#NULL!	#NULL!	2	#NULL!	#NULL!	#NULL!	#NULL!	#NULL!	#NULL!	2	#NULL!	#NULL!	#NULL!	#NULL!	#NULL!	#NULL!	1	0.1	0.5	9	0.6	0.5	5	1	0.4	1.1	9	0.6	1.5	5	2	#NULL!	#NULL!	#NULL!	#NULL!	#NULL!	#NULL!	1	0.7	1.4	9
Rollo 2020	2	2020	2	13	-1.3	3.25	15	1.11	3.78	14	2	#NULL!	#NULL!	#NULL!	#NULL!	#NULL!	#NULL!	2	#NULL!	#NULL!	#NULL!	#NULL!	#NULL!	#NULL!	2	#NULL!	#NULL!	#NULL!	#NULL!	#NULL!	#NULL!	2	#NULL!	#NULL!	#NULL!	#NULL!	#NULL!	#NULL!	2	0.02	0.16	15	0.09	0.19	14	2	#NULL!	#NULL!	#NULL!
Rollo 2020	2	2020	1	26	-1.6	3.44	15	0.75	3.51	14	2	#NULL!	#NULL!	#NULL!	#NULL!	#NULL!	#NULL!	2	#NULL!	#NULL!	#NULL!	#NULL!	#NULL!	#NULL!	2	#NULL!	#NULL!	#NULL!	#NULL!	#NULL!	#NULL!	2	#NULL!	#NULL!	#NULL!	#NULL!	#NULL!	#NULL!	1	0.06	0.17	15	0.11	0.009	14	2	#NULL!	#NULL!	#NULL!
Taylor 2022	2	2022	1	13	-1.99	0.04	25	-1.27	0.15	28	2	#NULL!	#NULL!	#NULL!	#NULL!	#NULL!	#NULL!	2	#NULL!	#NULL!	#NULL!	#NULL!	#NULL!	#NULL!	2	#NULL!	#NULL!	#NULL!	#NULL!	#NULL!	#NULL!	2	#NULL!	#NULL!	#NULL!	#NULL!	#NULL!	#NULL!	2	#NULL!	#NULL!	#NULL!	#NULL!	#NULL!	#NULL!	2	#NULL!	#NULL!	#NULL!
[truncated: 4 more columns]
